# Supplementary material for: Differentiating between integration and non-integration strategies in perceptual decision making
Source: eLife. 2020 Apr 27;9:e55365. doi: 10.7554/eLife.55365 (PMC7217695; doi:10.7554/eLife.55365)
Supplement: Figure 6—source data 1. [file elife-55365-fig6-data1.zip]

Archive with 13 entries (10 files):
- Figure 6_source_data/
- Figure 6_source_data/run_for_fig6.m
- Figure 6_source_data/Functions/
- Figure 6_source_data/Data/
- Figure 6_source_data/Functions/choiceMat2Struct_vd.m
- Figure 6_source_data/Functions/shadedErrorBar.m
- Figure 6_source_data/Functions/choiceMat2Struct.m
- Figure 6_source_data/Data/S1.mat
- Figure 6_source_data/Data/S3.mat
- Figure 6_source_data/Data/S2.mat
- Figure 6_source_data/Data/S6.mat
- Figure 6_source_data/Data/S5.mat
- Figure 6_source_data/Data/S4.mat
