# Supplementary material for: Differentiating between integration and non-integration strategies in perceptual decision making
Source: eLife. 2020 Apr 27;9:e55365. doi: 10.7554/eLife.55365 (PMC7217695; doi:10.7554/eLife.55365)
Supplement: Figure 6—source data 1. [file elife-55365-fig6-data1.zip › Figure 6_source_data/Functions/choiceMat2Struct_vd.m]

function d = choiceMat2Struct_vd(dataMat) 
%%
coh = dataMat(:,1);
usCoh = unique(coh) ;

for i = 1:length(usCoh)
    n2(i) = sum(coh == usCoh(i)) ;
end

maxnTrials = max(n2) ;

for i = 1:length(usCoh) 
    
    l = coh == usCoh(i) ;
    n = sum(l) ;
    
    d(i).nTrials = n ;
    d(i).coherence = usCoh(i) ;
    d(i).choice = nan(maxnTrials,1) ;
    d(i).stimLength = nan(maxnTrials,1) ;
    
    d(i).choice(1:n) = dataMat(l,2) ;
    d(i).stimLength(1:n) = dataMat(l,3) ;
    
end
    
